# Supplementary material for: Modification of Gold Zeolitic Supports for Catalytic Oxidation of Glucose to Gluconic Acid
Source: Materials (Basel). 2021 Sep 13;14(18):5250. doi: 10.3390/ma14185250 (PMC8467280; doi:10.3390/ma14185250)
Supplement: Supplementary file 1 [file materials-14-05250-s001.zip]

Archive with 1 entries (1 files):
- materials-1315018-supplementary.pdf
